# Supplementary material for: Performance of Serum Angiotensin-Converting Enzyme in Diagnosing Sarcoidosis and Predicting the Active Status of Sarcoidosis: A Meta-Analysis
Source: Biomolecules. 2022 Sep 30;12(10):1400. doi: 10.3390/biom12101400 (PMC9599650; doi:10.3390/biom12101400)
Supplement: Supplementary file 1 [file biomolecules-12-01400-s001.zip]

Archive with 8 entries (8 files):
- Figure S1.pdf
- Figure S2.pdf
- Figure S3.pdf
- Figure S4.pdf
- Figure S5.pdf
- Figure S6.pdf
- Table S1 .pdf
- Table S2  .pdf
